# Supplementary material for: Overview of Lung Ultrasound in Pediatric Cardiology
Source: Diagnostics (Basel). 2022 Mar 21;12(3):763. doi: 10.3390/diagnostics12030763 (PMC8946933; doi:10.3390/diagnostics12030763)
Supplement: Supplementary file 1 [file diagnostics-12-00763-s001.zip]

Archive with 3 entries (3 files):
- Video 1 pneumothorax.mp4
- video 2 diaphragmatic paralysis.mp4
- Video 3 A lines cardiogenic.mp4
